# Supplementary material for: Cross-Cultural Adaptation and Validation of the “Brief Scale of Perceived Barriers to Physical Activity for Children”: Analysis of Psychometric Properties
Source: Healthcare (Basel). 2025 Nov 20;13(22):2991. doi: 10.3390/healthcare13222991 (PMC12652913; doi:10.3390/healthcare13222991)
Supplement: Supplementary file 1 [file healthcare-13-02991-s001.zip]

Archive with 1 entries (1 files):
- healthcare-3928575-supplementary.pdf
